# Supplementary material for: Sampling is decisive to determination of Leishmania (Viannia) species
Source: PLoS Negl Trop Dis. 2024 Apr 25;18(4):e0012113. doi: 10.1371/journal.pntd.0012113 (PMC11045131; doi:10.1371/journal.pntd.0012113)
Supplement: S1 Table — All data were anonymized by coding and processed blindly as mentioned above. Legend for columns B to I: 1 positive result, 0 negative result, * weak/very weak amplification band in kDNA-PCR electrophoresis. Legend for column S, work: FFAA, Peruvian armed forces. Legend for column U, Leishmania (Viannia) species: BRA, L. (V.) braziliensis; GUY, L. (V.) guyanensis; LAIN, L. (V.) lainsoni; PER, L. (V.) peruviana; spp, Leishmania spp.; PER-BRA, possible hybrid L. (V.) peruviana-L. (V.) braziliensis; Neg, negative. The raw data in this table permit replicate the results of our study. (XLSX) [file pntd.0012113.s002.xlsx]

## Sheet: New data
	Code of sample	Bx_kDNA-PCR	FP_kDNA-PCR	L_kDNA-PCR	Bx_Nested RT-PCR	FP_Nested RT-PCR	L_Nested RT-PCR	Culture	District, Province	Peruvian Department	Year of collect	Months of disease	Lesion site	Type	Diameter (cm)	Sex	Age (years)	Work	# lesions	Leishmania (Viannia) species
1	LDP-0053	1	1	1	1	1	1	1	Kiteni, Echarate, La Convencion	Cusco	2014	2	left wrist	ulcer	1	M	28	FFAA	1	BRA
2	LDP-0054	0	0	0	0	0	0	0	S.M.Pangoa,Satipo	Junín	2014	8	right arm	plaque	1	M	42	FFAA health	1	Neg
3	LDP-0055	0	0	1	0	0	1	0	Venecia, Echarate, La Convencion	Cusco	2014	0.5	right arm	NA	1	M	42	FFAA	1	GUY
4	LDP-0056	1	1	1	1	1	1	1	Echarate, La Convencion	Cusco	2014	4	right hand	plaque	1	M	45	FFAA	1	GUY
5	LDP-0057	1	1	1	1	1	1	1	San Lorenzo, Datem del Marañón	Loreto	2014	5	right arm	ulcer	2	M	34	FFAA	1	BRA
6	LDP-0058	0	0	0	0	0	0	0	Ocumal, Luya	Amazonas	2014	4	right foot	plaque	1.5	M	22	FFAA	1	Neg
7	LDP-0059	0	0	0	0	0	0	0	Huamanga	Ayacucho	2014	4.5	right foot	ulcer	0.5	M	21	FFAA	1	Neg
8	LDP-0060	1	1	1	1	1	1	1	Base Nueva Esperanza, Mazan, S. M. Pangoa, Satipo	Junín	2014	2	left hand	ulcer	1.5	M	27	FFAA	1	BRA
9	LDP-0061	1	1	1	1	1	1	1	Condorcanqui	Amazonas	2014	2	right foot	ulcer	2	M	21	FFAA	1	LAIN
10	LDP-0065	1	1	1	1	1	1	1	S. M. Pangoa, Satipo	Junín	2014	4	right forearm, right leg	ulcer	2	M	40	FFAA	3	BRA
11	LDP-0066	1	1	1	1	1	1	1	Quillabamba, La Convencion	Cusco	2014	3	right buttock	ulcer	1	M	32	FFAA	1	BRA
12	LDP-0067	1	1	1	1	1	1	1	Kiteni, Echarate, La Convencion	Cusco	2014	4	Right hand. Another in neck, jaw, lip.	ulcer	1	M	35	FFAA	4	BRA
13	LDP-0068	1	0	1	1	0	1	1	Pichari, La Convencion/Mazángano, S. M. Pangoa	Cusco/Junin	2014	3	right arm	ulcer	2	M	24	FFAA	3	BRA
14	LDP-0069	1	1	1	1	1	1	0	Pichari, La Convencion	Cusco	2014	3	right ring finger	ulcer	1	M	31	FFAA	1	BRA
15	LDP-0070	1	1	1	1	1	1	1	S. M. Pangoa, Satipo	Junín	2014	5	right heel	ulcer	0.5	M	30	FFAA	1	BRA
16	LDP-0071	1	1	1	1	1	1	1	Mazángaro, S.M. Pangoa, Satipo	Junín	2014	1	right wrist	ulcer	0.5	M	33	FFAA	3	BRA
17	LDP-0072	1	1	1	1	1	1	1	S.M.Pangoa,Satipo	Junín	2014	4	right instep	ulcer	1.5	M	36	FFAA	1	GUY
18	LDP-0073	1	1	1	1	1	1	1	Mazángaro, S.M. Pangoa, Satipo	Junín	2014	1	roght wrist	ulcer	0.5	M	30	FFAA	1	BRA
19	LDP-0074*	1	1	1	0	0	0	0	Pichari, La Convencion	Cusco	2014	4	left wrist	ulcer	1	M	29	FFAA	1	spp
20	LDP-0082	1	1	1	1	1	1	0	Satipo	Junín	2015	3	right leg	ulcer	1.5	M	25	FFAA	1	BRA
21	LDP-0083	0	0	0	0	0	0	0	Iquitos, Maynas	Loreto	2015	2	right leg	ulcer	1.8	M	52	FFAA retaired	1	Neg
22	LDP-0084	1	1	1	1	1	1	0	Pichari, La Convencion	Cusco	2015	4	left hand	ulcer	1.5	M	28	FFAA	1	GUY
23	LDP-0085	0	0	0	0	0	0	0	Chorrillos	Lima	2015	2	right elbow	ulcer	1	M	44	FFAA	1	Neg
24	LDP-0086	0	0	0	0	0	0	0	Chorrillos	Lima	2015	0.5	left arm	ulcer	0.2	M	32	FFAA	1	Neg
25	LDP-0087	0	0	0	0	0	0	0	Sauce, S. Martín	S.Martin	2015	0.75	right leg	ulcer	1.5	M	19	FFAA	1	Neg
26	LDP-0088*	1	1	1	0	0	1	0	Satipo	Junín	2015	3	left ear	plaque	0.4	M	21	FFAA	1	GUY
27	LDP-0089*	1	1	1	0	0	0	0	Villa el Salvador	Lima	2015	4	right elbow	ulcer	1.5	M	20	FFAA	1	spp
28	LDP-0090*	1	1	1	1	0	1	1	Chachapoyas	Amazonas	2015	4	right buttock	plaque	4	M	76	FFAA jubilate	1	PER
29	LDP-0091	1	1	0	1	1	1	1	Pichari, La Convención	Cusco	2015	18	right nostril, absence of septum	ulcer	0	M	30	FFAA	1	BRA
30	LDP-0095	1	1	1	1	1	1	1	Base 3.14, Kepashiato, Echarate, La Convencion	Cusco	2015	0.75	left leg	ulcer	1.5	M	22	FFAA	1	BRA
31	LDP-0100	1	1	1	1	1	1	0	Sauce, San Martín	S.Martin	2015	1	left hand and arm	ulcer	1.5	M	27	FFAA	2	GUY
32	LDP-0101	1	1	1	1	1	1	0	Maynas	Loreto	2015	96	left leg	nodule	1	M	21	FFAA	1	GUY
33	LDP-0102	1	1	1	1	1	1	0	La Convencion	Cusco	2015	0.5	right arm	nodule	1	M	20	FFAA	1	BRA
34	LDP-0103	1	1	1	1	1	1	1	Sauce, San Martín	S.Martin	2015	1	both hands and neck	NA	1.5	M	28	FFAA	3	GUY
35	LDP-0104	1	1	1	1	1	1	1	Echarate, La Convencion	Cusco	2015	4	right forearm	plaque	2	M	19	FFAA	1	PER-BRA
36	LDP-0105*	0	1	1	0	0	0	0	Bagua	Amazonas	2015	0.5	pierna der. posterior	plaque	2	M	27	FFAA	1	spp
37	LDP-0106	1	1	1	1	0	1	0	Pichari, La Convencion	Cusco	2015	2.25	face	plaque	2	M	29	FFAA	1	BRA
38	LDP-0107*	1	1	1	1	1	1	0	Pichari, La Convencion	Cusco	2015	2	face	ulcer	2	M	28	FFAA	1	BRA
39	LDP-0108*	1	1	1	1	1	1	0	Laberinto, Tambopata	MdD	2015	8	left foot	ulcer	4	M	18	FFAA	1	BRA
40	LDP-0109*	1	1	1	0	0	1	0	Canayre, Huanta	Ayacucho	2015	3	left arm	plaque	2	M	30	FFAA	1	GUY
41	LDP-0110	1	1	1	0	1	1	0	VRAE	Cusco	2015	2.5	left arm	plaque	1	M	20	FFAA	1	BRA
42	LDP-0111	1	1	1	1	1	1	1	VRAE	Cusco	2015	3	right forearm	ulcer	5	M	20	FFAA	1	PER-BRA
43	LDP-0112	0	0	0	0	0	0	0	Lima	Lima	2015	2	left leg	NA	1.5	M	19	FFAA	1	Neg
44	LDP-0113*	1	1	1	0	0	1	0	S.M. Pangoa, Satipo	Junín	2015	13	right hand	plaque	2	M	27	FFAA	1	BRA
45	LDP-0114	0	0	0	0	0	0	0	Tocache	S.Martin	2015	0.5	right elbow	plaque	4	M	19	FFAA	1	Neg
46	LDP-0115	1	1	1	1	1	1	1	Kiteni, Echarate, La Convencion	Cusco	2015	2.25	right forearm	nodule	1.5	M	33	FFAA	1	BRA
47	LDP-0116	1	1	1	1	1	1	1	Campamento Venecia, Kiteni, Echarate, La Convencion	Cusco	2015	2	left leg	ulcer/plaque	1.5	M	23	FFAA	2	BRA
48	LDP-0117	1	1	1	1	1	1	1	Kiteni, Echarate, La Convencion	Cusco	2015	1.5	left buttock	plaque	2.5	M	33	FFAA	1	BRA
49	LDP-0118	1	1	1	1	1	1	1	Kepashiato, Echarate, La Convencion	Cusco	2015	0.6	right foot	plaque	1	M	30	FFAA	1	BRA
50	LDP-0119	1	1	1	1	1	1	1	Quillabamba, La Convencion	Cusco	2016	5	left arm	ulcer	1	M	23	FFAA	1	LAIN
51	LDP-0120	0	0	0	0	0	0	0	San Miguel	Cajamarca	2016	0.7	right arm	ulcer	1	M	19	FFAA	1	Neg
52	LDP-0121	1	1	1	1	1	1	1	Kitaparay-Alto Picha-Kepashiato, Echarate, La Convencion	Cusco	2016	0.7	right ankle	ulcer	1.5	M	32	FFAA	1	BRA
53	LDP-0122	1	1	1	1	1	1	1	Satipo	Junín	2016	0.5	right leg	ulcer	1	M	33	FFAA	1	BRA
54	LDP-0123	1	1	1	1	1	1	1	Satipo	Junín	2016	1	right arm	plaque	1	M	46	FFAA	1	BRA
55	LDP-0124	1	1	1	1	1	1	1	S.M. Pangoa, Satipo	Junín	2016	1.7	right little finger	ulcer	5	M	28	FFAA	1	BRA
56	LDP-0125*	1	1	1	0	0	0	0	Satipo	Junín	2016	2.7	lower jaw	ulcer	1	M	28	FFAA	1	spp
57	LDP-0126*	1	1	1	0	0	0	0	Base militar UMAR3, Masisea, Coronel Portillo	Ucayali	2016	12	left elbow	plaque	3	M	21	FFAA	1	spp
58	LDP-0127*	0	1	1	0	0	0	0	Pichari, La Convención	Cusco	2016	0.25	left arm, right back	ulcer	1	M	36	FFAA	3	spp
59	LDP-0128	0	0	0	0	0	0	0	Bagua, Utcubamba	Amazonas	2016	0.25	right ankle	ulcer	1	M	27	FFAA	1	Neg
60	LDP-0129	0	0	0	0	0	0	0	Iquitos, Maynas	Loreto	2016	3	both legs	ulcer	6	M	64	FFAA	2	Neg
61	LDP-0130	1	1	1	1	1	1	1	Venecia, La Convencion	Cusco	2016	3	abdomen, left leg	ulcer	2.5	M	23	FFAA	4	BRA
62	LDP-0131	1	1	1	1	1	1	1	Venecia, La Convencion	Cusco	2016	1.6	face	ulcer	2	M	34	FFAA	1	BRA
63	LDP-0132	0	0	0	0	0	0	0	Pichari, La Convencion	Cusco	2016	4	right leg	ulcer	1	M	42	FFAA	2	Neg
64	LDP-0133	1	1	1	1	1	1	1	Pichari, La Convencion	Cusco	2016	4	both legs	ulcer	1	M	29	FFAA	3	BRA
65	LDP-0134	1	1	1	0	0	1	1	Llochegua, Huanta	Ayacucho	2016	1.2	in front of right ear	ulcer	0.5	M	20	FFAA	1	BRA
66	LDP-0136*	1	1	1	0	1	0	0	Canayre, Huanta	Ayacucho	2016	12	right thigh	ulcer	1	M	24	FFAA	1	BRA
67	LDP-0137	1	1	1	1	1	1	1	La Convencion	Cusco	2016	2	right ankle, left thumb foot	ulcer	3.5	M	24	FFAA	2	BRA
68	LDP-0138	1	1	1	1	1	1	1	Pichari, La Convencion	Cusco	2016	7	right ear	ulcer	1.5	M	19	FFAA	1	BRA
69	LDP-0139*	1	1	1	0	0	0	0	El Milagro, Bagua	Amazonas	2016	3	left abdomen	ulcer	1	M	17	FFAA	1	spp
70	LDP-0140	1	1	1	1	1	1	1	Mazángaro, S. M. Pangoa, Satipo	Junín	2016	3	left hand	ulcer	1	M	23	FFAA	1	GUY
71	LDP-0141	1	1	1	0	0	0	1	Kiteni, La Convencion	Cusco	2016	8	right foot, infected	ulcer	1.5	M	21	FFAA	1	spp
72	LDP-0142*	1	1	1	0	0	0	0	Huamachuco, Sánchez Carrión	La Libertad	2016	4	right ankle and heel	ulcer	0	M	56	FFAA retaired	1	spp
73	LDP-0143*	1	0	1	0	0	0	1	Mazángaro, S. M. Pangoa, Satipo	Huánuco	2016	4	both hands	ulcer	0	M	29	FFAA	3	spp
74	LDP-0144	1	1	1	0	0	0	0	Satipo	Junín	2016	3	septum	plaque	6	M	22	FFAA	1	spp
75	LDP-1016	1	1	1	0	1	1	0	Mazán, Maynas	Loreto	2013	2	left hand	ulcer	1.5	M	19	lumberjack	1	GUY
76	LDP-1017	0	0	0	0	0	0	0	San Juan, Maynas	Loreto	2013	1	left hand	ulcer	1.4	F	63	farmer	1	Neg
77	LDP-1018	0	0	0	0	0	0	0	Maynas	Loreto	2013	0.25	nape	ulcer	1.5	M	18	student	1	Neg
78	LDP-1020	1	1	1	0	0	0	0	San Juan, Maynas	Loreto	2013	1	right leg	ulcer	0.8	M	43	oil industry	1	spp
79	LDP-1021	1	1	1	1	1	1	1	Urarinas, Maynas	Loreto	2013	1	face	ulcer	1.3	M	47	fisher/research	1	LAIN
80	LDP-1022*	0	1	1	0	0	0	0	Maynas	Loreto	2013	2	right ankle	ulcer/nodule	0.5	M	69	bricklayer	2	spp
81	LDP-1023	1	1	1	1	1	1	1	Contamana	Loreto	2013	1	left thigh	ulcer	0.5	M	25	research	1	BRA
82	LDP-1024*	0	1	1	0	0	0	0	Nauta	Loreto	2013	2	right leg	ulcer	3	M	78	jubilate	1	spp
83	LDP-1025	0	0	0	0	0	0	0	Tigre, Loreto	Loreto	2013	1	right arm	plaque	1	M	40	carpenter	1	Neg
84	LDP-1026	0	0	0	0	0	0	0	Maynas	Loreto	2013	2	left leg	ulcer	1.4	M	29	merchant marine	1	Neg
85	LDP-1027	1	1	1	1	1	1	0	Tambopata	MdD	2013	3	face(1), left arm (1), left leg (3 lesions)	ulcer	1.5	M	25	harvest chestnuts, cook	5	BRA
86	LDP-1028	1	1	1	1	1	1	0	Atalaya	Ucayali	2013	1	back	ulcer	2	M	38	biologist	1	BRA
87	LDP-1031	1	0	1	0	0	0	0	NA	Loreto	2013	4	right leg	ulcer	13	M	55	businessman	2	spp
88	LDP-1032	1	1	1	1	1	1	0	Nauta	Loreto	2013	1	right leg	ulcer	15	M	23	research	1	BRA
89	LDP-1033	0	1	1	0	0	1	0	Sarayacu, Ucayali	Loreto	2013	3	left leg	ulcer	3	M	38	fisher/farmer	1	LAIN
90	LDP-1034*	1	1	1	0	0	1	0	Pucallpa, Coronel Portillo	Ucayali	2013	6	chest (2), right arm(1), left arm (1), right leg (1), left leg (1), back (2)	ulcer	1.5	M	42	river transport	8	BRA
91	LDP-1036	0	0	0	0	0	0	0	Maynas	Loreto	2014	2	left leg	ulcer	5	F	20	student	1	Neg
92	LDP-1037	1	1	1	1	1	1	0	Ucayali	Loreto	2014	2	left arm	ulcer	3	M	18	farmer	1	BRA
93	LDP-1038*	1	1	1	1	1	1	0	Padre Abad	Ucayali	2014	3	left leg	ulcer	2	M	36	bricklayer	2	BRA
94	LDP-1042	0	0	0	0	0	0	0	Maynas	Loreto	2014	0.16	left leg	ulcer	1	M	27	oil industry	1	Neg
95	LDP-1043	1	1	1	1	1	1	1	NA	Cusco	2014	1	left abdomen	ulcer	1.5	M	29	forestal engineer	1	BRA
96	LDP-1044	1	1	1	1	0	0	0	NA	Cusco	2014	1	right foot	ulcer	0.5	M	37	nurse technician	1	BRA
97	LDP-1046	1	1	1	1	1	1	0	NA	Cusco	2014	1	right leg	ulcer	0.5	M	35	oil industry	1	BRA
98	LDP-1048	1	1	1	0	1	1	0	NA	Cusco	2014	1	left leg	ulcer	1.5	M	39	forestal engineer	1	BRA
99	LDP-1052	1	1	1	1	1	1	0	NA	Loreto	2015	1	both legs	plaque	1	M	34	cook	2	BRA
100	LDP-1053*	1	1	1	0	0	0	0	Requena	Loreto	2015	6	face, left arm	ulcer	4	M	64	businessman	3	spp
101	LDP-1054	1	1	1	1	1	1	0	Maynas	Loreto	2015	2	right leg	ulcer	1.5	M	19	farmer	1	BRA
102	LDP-1055	1	1	1	1	0	1	0	Nauta	Loreto	2015	3	left buttock	plaque	0.5	M	49	carpenter	1	BRA
103	LDP-1057	0	0	0	0	0	0	0	Mariscal R. Castilla	Loreto	2015	0.5	right arm	ulcer	1.5	M	24	student	1	Neg
104	LDP-1058	1	1	1	1	1	1	0	NA	Cusco	2015	7	left forearm	ulcer	0.5	F	28	environmental monitoring	1	BRA
105	LDP-1059	1	1	1	1	1	1	1	Loreto, Urarinas	Loreto	2015	2	left forearm	ulcer	1.5	M	32	farmer	1	PER-BRA

## Sheet: Old data
Code	Procedence	Dpto	Year	Mounths	Location lesion	Type	Diameter(cm)	Sex	Age	Labor	#lesions	Species	Comments
LDP-0053	Kiteni, Echarate, La Convencion	Cusco	2014	2	muñeca izq.	ulcera	1	M	28	FFAA	1	BRA
LDP-0054	S.M.Pangoa,Satipo	Junín	2014	8	Brazo der.	placa	1	M	42	FFAA sanidad	1	Neg
LDP-0055	Venecia, La Convencion	Cusco	2014	0.5	Brazo der.	Pápula	1	M	42	FFAA	1	GUY
LDP-0056	Echarate, La Convencion	Cusco	2014	1	Mano der.	placa	1	M	45	FFAA	1	GUY
LDP-0057	San Lorenzo, Datem del Marañón	Loreto	2014	5	brazo der.	ulcera	1	M	34	FFAA	1	BRA
LDP-0059	Huamanga	Ayacucho	2014	4.5	pie der.	ulcera	0.5	M	21	FFAA	1	Neg
LDP-0060	Base Nueva Esperanza, Mazan, S. M. Pangoa, Satipo	Junín	2014	2	mano izq.	ulcera	1.5	M	27	FFAA	1	BRA
LDP-0061	Condorcanqui	Amazonas	2014	2	pie der.	ulcera	2	M	21	FFAA	1	LAIN
LDP-0066	Mazamari, S.M. Pangoa, Junin/Quillabamba, La Convencion	Cusco	2014	3	nalga der.	ulcera	1	M	32	FFAA	1	BRA	Ya tuvo uta, recibio trat, no menciona cuando, fracaz
LDP-0071	Mazángaro, S.M. Pangoa, Satipo	Junín	2014	1	muñeca der.	ulceras	0.5	M	33	FFAA	3	BRA
LDP-0072	S.M.Pangoa,Satipo	Junín	2014	4	pie der.	ulceras	1	M	36	FFAA	2	GUY
LDP-0073	Mazángaro, S.M. Pangoa, Satipo	Junín	2014	1	muñeca der.	ulcera	0.5	M	30	FFAA	1	BRA
LDP-0074	Pichari, La Convencion	Cusco	2014	4	muñeca izq.	ulcera	1	M	29	FFAA	1	spp	Antes recibio trat. x 60 dias, curó. Se infecto posiblemente en Tarapoto, S.Martin 2003-2004.
LDP-0082	Satipo	Junín	2015	3	pierna der.	ulcera	1.5	M	25	FFAA	1	BRA
LDP-0084	Pichari, La Convencion	Cusco	2015	4	mano izq.	ulcera	1.5	M	28	FFAA	1	GUY	Recibio trat. nov-dic 2014, no curó, reactivado.
LDP-0085	Chorrillos	Lima	2015	2	codo der.	ulcera	1	M	44	FFAA	1	Neg
LDP-0086	Chorrillos	Lima	2015	0.5	brazo izq.	ulcera	0.2	M	32	FFAA	1	Neg
LDP-0087	Sauce	S.Martin	2015	0.75	pierna der.	ulcera	1.5	M	19	FFAA	1	Neg
LDP-0088	Satipo	Junín	2015	3	oreja izq.	ulcera	0.4	M	21	FFAA	1	GUY	Recibio trat. 20 dias, curó.
LDP-0090	Chachapoyas	Amazonas	2015	4	nalga izq.	ulcera	4	M	76	FFAA jubilado	1	PER
LDP-0092	Satipo	Junín	2015	1	tobillo der.	ulcera	1	M	50	FFAA	1	Neg
LDP-0095	Base 3.14, Kepashiato, Echarate, La Convencion	Cusco	2015	0.75	pierna izq. Anterior	ulcera	1	M	22	FFAA	1	BRA
LDP-0101	Maynas	Loreto	2015	96	pierna izq.	nodulo	1	M	21	FFAA	1	GUY	A los 13 años tuvo la lesion, no refiere haber recibido trat.
LDP-0102	La Convencion	Cusco	2015	0.5	Brazo der.	nodulo	1	M	20	FFAA	1	BRA	Recibio trat. estibogluconato, mientras tomaron muestras.
LDP-0104	Hybrid? Echarate, La Convencion	Cusco	2015	4	antebrazo der. Anterior	placa	2	M	19	FFAA	1	BRA
LDP-0105	Bagua	Amazonas	2015	0.5	pierna der.	placa	2	M	27	FFAA	1	spp
LDP-0106	Pichari, La Convencion	Cusco	2015	2.25	rostro	placa	2	M	29	FFAA	1	BRA
LDP-0107	Pichari, La Convencion	Cusco	2015	2	rostro	ulcera	2	M	28	FFAA	1	BRA
LDP-0108	Laberinto	MdD	2015	8	pie izq.	ulcera	4	M	18	FFAA	1	BRA	Recibio trat. estibogluconato, 20 dias, no refiere cuando, se cerró y ahora se reactivó.
LDP-0109	Canaire, Huanta	Ayacucho	2015	3	brazo izq.	placa	2	M	30	FFAA	1	GUY	Recibio 2 cursos de trat. Estibogluconato no indica cuando, se cerró y ahora se reactivó.
LDP-0110	VRAE	Cusco	2015	2.5	brazo izq.	placa	1	M	20	FFAA	1	BRA	Recibio trat, estibo 20 dias en 2014, fracazó.
LDP-0111	Sanegua, VRAE	Cusco	2015	3	antebrazo der. Anterior	ulcera	5	M	20	FFAA	1	BRA
LDP-0112	Lima	Lima	2015	2	pierna izq.	??	1.5	M	19	FFAA	1	Neg
LDP-0113	Satipo	Junín	2015	13	Mano der.	placa	2	M	27	FFAA	1	BRA	Recibio trat, estibo 20 dias no refiere cuando, fracazó. En Satipo desde 2013.
LDP-0114	Tocache	S.Martin	2015	0.5	codo der.	placa	4	M	19	FFAA	1	Neg
LDP-0115	Kiteni, Echarate, La Convencion	Cusco	2015	2.25	antebrazo der.	nodulo	1.5	M	33	FFAA	1	BRA
LDP-0116	Campamento Venecia, Kiteni, Echarate, La Convencion	Cusco	2015	2	pierna izq.	ulcera/placa	1	M	23	FFAA	2	BRA
LDP-0117	Kiteni, Echarate, La Convencion	Cusco	2015	1.5	nalga izq.	placa	3	M	33	FFAA	1	BRA
LDP-0118	Kepashiato, Echarate, La Convencion	Cusco	2015	0.6	lateral pie der.	placa	1.5	M	30	FFAA	1	BRA
LDP-0119	Quillabamba, La Convencion	Cusco	2016	5	brazo izq.	ulcera	1	M	23	FFAA	1	LAIN
LDP-0121	Kitaparay-Alto Picha-Kepashiato, Echarate, La Convencion	Cusco	2016	0.7	tobillo der.	ulcera	1.5	M	32	FFAA	1	BRA
LDP-0122	Satipo	Junín	2016	0.5	pierna der.	ulcera	1	M	33	FFAA	1	BRA
LDP-0123	Satipo	Junín	2016	1	brazo der.	placa	1	M	46	FFAA	1	BRA	Retirado dedicado al comercio, nomade en Pichanaqui, Villa Rica, Pangoa, Masamari, Satipo.
LDP-0125	Satipo	Junín	2016	2.75	labio inf.	ulcera	1	M	28	FFAA	1	BRA
LDP-0126	rio Cantagallo frontera con Brasil	Ucayali	2016	12	codo izq.	placa	1	M	21	FFAA	1	spp	Recibio tratamiento y recayo
LDP-0129	Iquitos	Loreto	2016	3	piernas	ulceras	6	M	64	FFAA	2	Neg
LDP-0130	Venecia, La Convencion	Cusco	2016	3	abdomen, pierna izq.	ulceras	2.5	M	23	FFAA	4	BRA
LDP-0132	Pichari, La Convencion	Cusco	2016	4	pierna der.	??	1	M	42	FFAA	2	Neg
LDP-0134	Llochegua, Huanta	Ayacucho	2016	1.2	delante oreja der.	ulcera	0.5	M	20	FFAA	1	BRA
LDP-0138	Pichari, La Convencion	Cusco	2016	7	oreja der.	ulcera	1.5	M	19	FFAA	1	BRA
LDP-0141	Kiteni, La Convencion	Cusco	2016	8	pie der.	ulcera	1.5	M	21	FFAA	1	spp
LDP-1016	Maynas	Loreto	2013	2	mano izq.	ulcera	2	M	19	Maderero	1	GUY
LDP-1017	Maynas	Loreto	2013	1	mano izq.	ulcera	1.4	F	63	Agricultor	1	Neg
LDP-1018	Maynas	Loreto	2013	??	nuca	ulcera	1.5	M	18	estudiante	1	Neg
LDP-1020	Maynas	Loreto	2013	1	pierna der.	ulcera	0.8	M	43	Industria petrolera	1	spp
LDP-1022	Maynas	Loreto	2013	2	tobillo der.	ulcera	0.5	M	69	Albañil	2	spp
LDP-1024	Nauta	Loreto	2013	??	pierna der.	ulcera	3	M	78	jubilado	1	spp
LDP-1026	Maynas	Loreto	2013	2	pierna izq.	ulcera	1.4	M	29	Marinomercante	1	Neg
LDP-1027	Tambopata	MdD	2013	3	rostro(1), brazo izq (1), pierna izq (3 lesiones)	ulcera	2, 3 y 1	M	25	cocinero	5	BRA
LDP-1028	Ucayali	Loreto	2013	1	espalda	ulcera	2	M	38	Biologo	1	BRA
LDP-1032	Nauta	Loreto	2013	1	pierna der.	ulcera	15	M	23	Investigador	1	BRA
LDP-1033	Sarayacu	Ucayali	2013	3	pierna izq.	ulcera	3	M	38	Pescador/Agricultor	1	LAIN
LDP-1034	Pucallpa	Ucayali	2013	6	pecho (2), brazo der (1), brazo izq (1), pierna der (1), pierna izq (1), espalda (2)	ulcera	1, 2 y 3	M	42	Transporte fluvial	8	BRA
LDP-1036	Maynas	Loreto	2014	2	pierna izq.	ulcera	5	F	20	estudiante	1	Neg
LDP-1037	Ucayali	Loreto	2014	2	brazo izq.	ulcera	3	M	18	Agricultor	1	BRA
LDP-1038	Ucayali	Loreto	2014	3	pierna izq.	ulcera	1 y 2	M	36	Construccion	2	BRA
LDP-1042	Maynas	Loreto	2014	0.16	pierna izq.	ulcera	1	M	27	Ing. Sistemas	1	Neg
LDP-1049	??	Cusco	2014	3	pierna izq.	ulcera	2	M	37	Campamentos	1	BRA
LDP-1053	Requena	Loreto	2015	6	Rostro, brazo izq.	ulcera	4	M	64	Comerciante	3	spp
LDP-1055	Nauta	Loreto	2015	3	nalga izq.	placa	0.5	M	49	Carpintero	1	BRA
LDP-1057	Maynas	Loreto	2015	0.5	Brazo der.	ulcera	1.5	M	24	estudiante	1	Neg
LDP-1059	Urarinas, Maypuco	Loreto	2015	2	antebrazo izq.	ulcera	3	M	32	Agricultor	1	BRA/PER
LDP-2002	Pto. Maldonado	MdD	2013	12	fosa nasal izq.	ulcera	1	M	70	Agricultor/minero	1	BRA	Se autoadministró 10 ampollas de Glucantime por 4 dias. No dice cuando ni resultado del tratamiento.
LDP-2003	Pto. Maldonado	MdD	2013	0	pecho	ulcera	1	M	59	Chofer/mineria	1	BRA
LDP-2004	??	MdD	2013	2	antebrazo der.	ulcera	1	M	21	Minero	1	BRA
LDP-2005	Tambopata	MdD	2013	1	pierna der.	ulcera	1	M	21	Taxista	1	BRA
LDP-2006	Pto. Maldonado	MdD	2013	1	pierna der.	ulcera	3	M	39	Agricultor	1	GUY
LDP-2007	Tambopata	MdD	2013	120	pierna der.	ulcera	10	M	66	Comerciante	1	Neg
